# Supplementary material for: Exploiting genetic variation to uncover rules of transcription factor binding and chromatin accessibility
Source: Nat Commun. 2018 Feb 22;9:782. doi: 10.1038/s41467-018-03082-6 (PMC5823854; doi:10.1038/s41467-018-03082-6)
Supplement: Supplementary file 3 — Supplementary Data 1 [file 41467_2018_3082_MOESM3_ESM.txt]

Sample	Organism	Target	AssayName	ExperimentID	FileName	Lab	Purpose	FileType					
erythroblast	mouse	Control	ChIP-seq	ENCSR000DIK	ENCFF001MMU	ross-hardison	variant calls	fastq					
erythroblast	mouse	Control	ChIP-seq	ENCSR000DIK	ENCFF001MMW	ross-hardison	variant calls	fastq					
erythroblast	mouse	H3K27me3	ChIP-seq	ENCSR000DHP	ENCFF001LYN	ross-hardison	variant calls	fastq					
erythroblast	mouse	H3K27me3	ChIP-seq	ENCSR000DHP	ENCFF001LYL	ross-hardison	variant calls	fastq					
erythroblast	mouse	H3K36me3	ChIP-seq	ENCSR000DHL	ENCFF001LYV	ross-hardison	variant calls	fastq					
erythroblast	mouse	H3K36me3	ChIP-seq	ENCSR000DHL	ENCFF001LYQ	ross-hardison	variant calls	fastq					
erythroblast	mouse	H3K4me1	ChIP-seq	ENCSR000DHK	ENCFF001LXH	ross-hardison	variant calls	fastq					
erythroblast	mouse	H3K4me1	ChIP-seq	ENCSR000DHK	ENCFF001LXJ	ross-hardison	variant calls	fastq					
erythroblast	mouse	H3K4me3	ChIP-seq	ENCSR000DHG	ENCFF001LXT	ross-hardison	variant calls	fastq					
erythroblast	mouse	H3K4me3	ChIP-seq	ENCSR000DHG	ENCFF001LXR	ross-hardison	variant calls	fastq					
erythroblast	mouse	H3K9me3	ChIP-seq	ENCSR000DHN	ENCFF001LYB	ross-hardison	variant calls	fastq					
erythroblast	mouse	H3K9me3	ChIP-seq	ENCSR000DHN	ENCFF001LYD	ross-hardison	variant calls	fastq					
G1E-ER4	mouse	Control	ChIP-seq	ENCSR000DGT	ENCFF001MRC	ross-hardison	variant calls	fastq					
G1E-ER4	mouse	Control	ChIP-seq	ENCSR000DIV	ENCFF001MSW	ross-hardison	variant calls	fastq					
G1E-ER4	mouse	Control	ChIP-seq	ENCSR000DGR	ENCFF001MRI	ross-hardison	variant calls	fastq					
G1E-ER4	mouse	Control	ChIP-seq	ENCSR000DGV	ENCFF001MQW	ross-hardison	variant calls	fastq					
G1E-ER4	mouse	Control	ChIP-seq	ENCSR000DIV	ENCFF001MSM	ross-hardison	variant calls	fastq					
G1E-ER4	mouse	Control	ChIP-seq	ENCSR000DGS	ENCFF001MRH	ross-hardison	variant calls	fastq					
G1E-ER4	mouse	Control	ChIP-seq	ENCSR000DGW	ENCFF001MRP	ross-hardison	variant calls	fastq					
G1E-ER4	mouse	Control	ChIP-seq	ENCSR000DGU	ENCFF001MQZ	ross-hardison	variant calls	fastq					
GM12878	human	Control	ChIP-seq	ENCSR890ZMI	ENCFF180PND	richard-myers	variant call benchmark	fastq					
GM12878	human	Control	ChIP-seq	ENCSR000DKW	ENCFF000RPB	vishwanath-iyer	variant call benchmark	fastq					
GM12878	human	Control	ChIP-seq	ENCSR000DRV	ENCFF001HID	john-stamatoyannopoulos	variant call benchmark	fastq					
GM12878	human	Control	ChIP-seq	ENCSR553NUG	ENCFF002ECP	michael-snyder	variant call benchmark	fastq					
GM12878	human	Control	ChIP-seq	ENCSR553NUG	ENCFF002ECR	michael-snyder	variant call benchmark	fastq					
GM12878	human	Control	ChIP-seq	ENCSR360XQV	ENCFF002BFW	richard-myers	variant call benchmark	fastq					
GM12878	human	Control	ChIP-seq	ENCSR398JTO	ENCFF002EFS	michael-snyder	variant call benchmark	fastq					
GM12878	human	Control	ChIP-seq	ENCSR000BGJ	ENCFF000ODJ	richard-myers	variant call benchmark	fastq					
GM12878	human	Control	ChIP-seq	ENCSR000AKJ	ENCFF000ARK	bradley-bernstein	variant call benchmark	fastq					
GM12878	human	Control	ChIP-seq	ENCSR398JTO	ENCFF002EFQ	michael-snyder	variant call benchmark	fastq					
GM12878	human	Control	ChIP-seq	ENCSR713ONE	ENCFF225JIA	richard-myers	variant call benchmark	fastq					
GM12878	human	Control	ChIP-seq	ENCSR237VSG	ENCFF002BFZ	richard-myers	variant call benchmark	fastq					
GM12878	human	Control	ChIP-seq	ENCSR398JTO	ENCFF002EFU	michael-snyder	variant call benchmark	fastq					
GM12878	human	Control	ChIP-seq	ENCSR398JTO	ENCFF002EFT	michael-snyder	variant call benchmark	fastq					
GM12878	human	Control	ChIP-seq	ENCSR000AKJ	ENCFF000ARO	bradley-bernstein	variant call benchmark	fastq					
GM12878	human	Control	ChIP-seq	ENCSR000BVP	ENCFF000OEB	richard-myers	variant call benchmark	fastq					
GM12878	human	Control	ChIP-seq	ENCSR596QDC	ENCFF002BGA	richard-myers	variant call benchmark	fastq					
GM12878	human	Control	ChIP-seq	ENCSR000BMS	ENCFF000ODP	richard-myers	variant call benchmark	fastq					
GM12878	human	Control	ChIP-seq	ENCSR785WMC	ENCFF090NGH	richard-myers	variant call benchmark	fastq					
GM12878	human	Control	ChIP-seq	ENCSR000BVP	ENCFF000ODZ	richard-myers	variant call benchmark	fastq					
GM12878	human	Control	ChIP-seq	ENCSR436QMA	ENCFF166VXQ	richard-myers	variant call benchmark	fastq					
GM12878	human	Control	ChIP-seq	ENCSR000BVP	ENCFF000ODV	richard-myers	variant call benchmark	fastq					
GM12878	human	Control	ChIP-seq	ENCSR000BGH	ENCFF000OCW	richard-myers	variant call benchmark	fastq					
GM12878	human	Control	ChIP-seq	ENCSR000BGJ	ENCFF000ODG	richard-myers	variant call benchmark	fastq					
GM12878	human	Control	ChIP-seq	ENCSR000EYX	ENCFF000VWV	sherman-weissman	variant call benchmark	fastq					
GM12878	human	Control	ChIP-seq	ENCSR000BGH	ENCFF000OCS	richard-myers	variant call benchmark	fastq					
GM12878	human	Control	ChIP-seq	ENCSR000BNF	ENCFF000ODO	richard-myers	variant call benchmark	fastq					
GM12878	human	Control	ChIP-seq	ENCSR890ZMI	ENCFF381XXA	richard-myers	variant call benchmark	fastq					
GM12878	human	Control	ChIP-seq	ENCSR000BGH	ENCFF000OCU	richard-myers	variant call benchmark	fastq					
GM12878	human	Control	ChIP-seq	ENCSR136WQZ	ENCFF598SBH	richard-myers	variant call benchmark	fastq					
MEL cell line	mouse	Control	ChIP-seq	ENCSR125ZWM	ENCFF001NTM	sherman-weissman	variant calls	fastq					
MEL cell line	mouse	Control	ChIP-seq	ENCSR000DIO	ENCFF001MWM	ross-hardison	variant calls	fastq					
MEL cell line	mouse	Control	ChIP-seq	ENCSR125ZWM	ENCFF001NTP	sherman-weissman	variant calls	fastq					
MEL cell line	mouse	Control	ChIP-seq	ENCSR000ADU	ENCFF001NTS	michael-snyder	variant calls	fastq					
MEL cell line	mouse	Control	ChIP-seq	ENCSR000CEY	ENCFF001KRK	bing-ren	variant calls	fastq					
MEL cell line	mouse	Control	ChIP-seq	ENCSR000DIO	ENCFF001MWB	ross-hardison	variant calls	fastq					
MEL cell line	mouse	Control	ChIP-seq	ENCSR000ETJ	ENCFF001NUJ	michael-snyder	variant calls	fastq					
MEL cell line	mouse	Control	ChIP-seq	ENCSR000ETJ	ENCFF001NUM	michael-snyder	variant calls	fastq					
MEL cell line	mouse	Control	ChIP-seq	ENCSR000CEY	ENCFF001KRJ	bing-ren	variant calls	fastq					
MEL cell line	mouse	rabbit-IgG-control	ChIP-seq	ENCSR000AHK	ENCFF001NBV	sherman-weissman	variant calls	fastq					
MEL cell line	mouse	rabbit-IgG-control	ChIP-seq	ENCSR000ADN	ENCFF001NCH	michael-snyder	variant calls	fastq					
MEL cell line	mouse	rabbit-IgG-control	ChIP-seq	ENCSR000AHK	ENCFF001NBT	sherman-weissman	variant calls	fastq					
MEL cell line	mouse	rabbit-IgG-control	ChIP-seq	ENCSR000ADN	ENCFF001NCF	michael-snyder	variant calls	fastq					
MEL cell line	mouse	rat-IgG-control	ChIP-seq	ENCSR000ETD	ENCFF001NTF	michael-snyder	variant calls	fastq					
MEL cell line	mouse	rat-IgG-control	ChIP-seq	ENCSR000EUD	ENCFF001NVE	michael-snyder	variant calls	fastq					
MEL cell line	mouse	rat-IgG-control	ChIP-seq	ENCSR000ETD	ENCFF001NTD	michael-snyder	variant calls	fastq					
G1E-ER4	mouse	CTCF	ChIP-seq	ENCSR000DIR	ENCFF001MRE	michael-snyder	reads for TF binding analysis	bam					
G1E-ER4	mouse	CTCF	ChIP-seq	ENCSR000DIR	ENCFF001MRF	michael-snyder	reads for TF binding analysis	bam					
G1E-ER4	mouse	control	ChIP-seq	ENCSR000DIV	ENCFF001MSK	michael-snyder	reads for TF binding analysis	bam					
G1E-ER4	mouse	CTCF	ChIP-seq	ENCSR000DIR	ENCFF001YFP	michael-snyder	peaks for TF binding sites	bed					
G1E-ER4	mouse	GATA1	ChIP-seq	ENCSR000DHA	ENCFF001MPV	ross-hardison	reads for TF binding analysis	bam					
G1E-ER4	mouse	GATA1	ChIP-seq	ENCSR000DIQ	ENCFF001MRR	ross-hardison	reads for TF binding analysis	bam					
G1E-ER4	mouse	GATA1	ChIP-seq	ENCSR000DIQ	ENCFF001MRW	ross-hardison	reads for TF binding analysis	bam					
G1E-ER4	mouse	control	ChIP-seq	ENCSR000DGU	ENCFF001MQT	ross-hardison	reads for TF binding analysis	bam					
G1E-ER4	mouse	control	ChIP-seq	ENCSR000DIV	ENCFF001MSK	ross-hardison	reads for TF binding analysis	bam					
G1E-ER4	mouse	control	ChIP-seq	ENCSR000DIV	ENCFF001MSP	ross-hardison	reads for TF binding analysis	bam					
G1E-ER4	mouse	GATA1	ChIP-seq	ENCSR000DHA	ENCFF001YFK	ross-hardison	peaks for TF binding sites	bed					
G1E-ER4	mouse	GATA1	ChIP-seq	ENCSR000DIQ	ENCFF001YFT	ross-hardison	peaks for TF binding sites	bed					
G1E-ER4	mouse	GATA1	ChIP-seq	ENCSR000DIQ	ENCFF001YFU	ross-hardison	peaks for TF binding sites	bed					
MEL	mouse	GATA1	ChIP-seq	ENCSR000ETA	ENCFF001NRZ	michael-snyder	reads for TF binding analysis	bam					
MEL	mouse	GATA1	ChIP-seq	ENCSR000ETA	ENCFF001NSA	michael-snyder	reads for TF binding analysis	bam					
MEL	mouse	control	ChIP-seq	ENCSR000ADU	ENCFF001NTV	michael-snyder	reads for TF binding analysis	bam					
MEL	mouse	GATA1	ChIP-seq	ENCSR000ETA	ENCFF001YJL	michael-snyder	peaks for TF binding sites	bed					
Erythroblast	mouse	GATA1	ChIP-seq	ENCSR000DIL	ENCFF001MMG	ross-hardison	reads for TF binding analysis	bam					
Erythroblast	mouse	GATA1	ChIP-seq	ENCSR000DIL	ENCFF001MMJ	ross-hardison	reads for TF binding analysis	bam					
Erythroblast	mouse	control	ChIP-seq	ENCSR000DIK	ENCFF001MMQ	ross-hardison	reads for TF binding analysis	bam					
Erythroblast	mouse	control	ChIP-seq	ENCSR000DIK	ENCFF001MMS	ross-hardison	reads for TF binding analysis	bam					
Erythroblast	mouse	GATA1	ChIP-seq	ENCSR000DIL	ENCFF001YEO	ross-hardison	peaks for TF binding sites	bed					
Erythroblast	mouse	GATA1	ChIP-seq	ENCSR000DIL	ENCFF001YEP	ross-hardison	peaks for TF binding sites	bed					
G1E-ER4	mouse	TAL1	ChIP-seq	ENCSR000DIM	ENCFF001MTG	ross-hardison	reads for TF binding analysis	bam					
G1E-ER4	mouse	TAL1	ChIP-seq	ENCSR000DIM	ENCFF001MTH	ross-hardison	reads for TF binding analysis	bam					
G1E-ER4	mouse	control	ChIP-seq	ENCSR000DIV	ENCFF001MSK	ross-hardison	reads for TF binding analysis	bam					
G1E-ER4	mouse	control	ChIP-seq	ENCSR000DIV	ENCFF001MSP	ross-hardison	reads for TF binding analysis	bam					
G1E-ER4	mouse	TAL1	ChIP-seq	ENCSR000DIM	ENCFF001YGD	ross-hardison	peaks for TF binding sites	bed					
G1E-ER4	mouse	TAL1	ChIP-seq	ENCSR000DIM	ENCFF001YGE	ross-hardison	peaks for TF binding sites	bed					
Erythroblast	mouse	TAL1	ChIP-seq	ENCSR000DIB	ENCFF001MMY	ross-hardison	reads for TF binding analysis	bam					
Erythroblast	mouse	TAL1	ChIP-seq	ENCSR000DIB	ENCFF001MNA	ross-hardison	reads for TF binding analysis	bam					
Erythroblast	mouse	TAL1	ChIP-seq	ENCSR000DIB	ENCFF001MNB	ross-hardison	reads for TF binding analysis	bam					
Erythroblast	mouse	control	ChIP-seq	ENCSR000DIK	ENCFF001MMQ	ross-hardison	reads for TF binding analysis	bam					
Erythroblast	mouse	control	ChIP-seq	ENCSR000DIK	ENCFF001MMS	ross-hardison	reads for TF binding analysis	bam					
Erythroblast	mouse	TAL1	ChIP-seq	ENCSR000DIB	ENCFF001YER	ross-hardison	peaks for TF binding sites	bed					
Erythroblast	mouse	TAL1	ChIP-seq	ENCSR000DIB	ENCFF001YES	ross-hardison	peaks for TF binding sites	bed					
Erythroblast	mouse	TAL1	ChIP-seq	ENCSR000DIB	ENCFF001YET	ross-hardison	peaks for TF binding sites	bed					
MEL	mouse	Dnase	DNAse-seq	ENCSR000CNP	ENCFF001PWJ	john-stamatoyannopoulos	reads for Dnase analysis	bam					
MEL	mouse	Dnase	DNAse-seq	ENCSR000CNP	ENCFF001PWK	john-stamatoyannopoulos	reads for Dnase analysis	bam					
MEL	mouse	Dnase	DNAse-seq	ENCSR000CNQ	ENCFF001PVM	john-stamatoyannopoulos	reads for Dnase analysis	bam					
MEL	mouse	Dnase	DNAse-seq	ENCSR000CNQ	ENCFF001PVN	john-stamatoyannopoulos	reads for Dnase analysis	bam					
MEL	mouse	Dnase	DNAse-seq	ENCSR000CNR	ENCFF001PVW	john-stamatoyannopoulos	reads for Dnase analysis	bam					
MEL	mouse	Dnase	DNAse-seq	ENCSR000CNR	ENCFF001PVX	john-stamatoyannopoulos	reads for Dnase analysis	bam					
MEL	mouse	Dnase	DNAse-seq	ENCSR000CNP	ENCFF001YSM	john-stamatoyannopoulos	hotspot peaks for Dnase analysis	bed					
MEL	mouse	Dnase	DNAse-seq	ENCSR000CNP	ENCFF001YSN	john-stamatoyannopoulos	hotspot peaks for Dnase analysis	bed					
MEL	mouse	Dnase	DNAse-seq	ENCSR000CNQ	ENCFF001YSE	john-stamatoyannopoulos	hotspot peaks for Dnase analysis	bed					
MEL	mouse	Dnase	DNAse-seq	ENCSR000CNQ	ENCFF001YSF	john-stamatoyannopoulos	hotspot peaks for Dnase analysis	bed					
MEL	mouse	Dnase	DNAse-seq	ENCSR000CNR	ENCFF001YSI	john-stamatoyannopoulos	hotspot peaks for Dnase analysis	bed					
MEL	mouse	Dnase	DNAse-seq	ENCSR000CNR	ENCFF001YSJ	john-stamatoyannopoulos	hotspot peaks for Dnase analysis	bed					
G1E-ER4	mouse	Dnase	DNAse-seq	GSE61885	GSE61885_G1E_Async_pooled	ross-hardison	reads for Dnase analysis	bw					
G1E-ER4	mouse	Dnase	DNAse-seq	GSE61885	GSE61885_ER4_Async_pooled	ross-hardison	reads for Dnase analysis	bw					
G1E-ER4	mouse	Dnase	DNAse-seq	GSE61885	GSE61885_G1E_Async_pooled_peaks	ross-hardison	hotspot peaks for Dnase analysis	bed					
G1E-ER4	mouse	Dnase	DNAse-seq	GSE61885	GSE61885_ER4_Async_pooled_peaks	ross-hardison	hotspot peaks for Dnase analysis	bed					
